# Supplementary material for: Bisphenol a Disrupts Steroidogenesis and Induces Apoptosis in Human Granulosa Cells Cultured In Vitro
Source: Int J Mol Sci. 2025 Apr 25;26(9):4081. doi: 10.3390/ijms26094081 (PMC12071243; doi:10.3390/ijms26094081)
Supplement: Supplementary file 1 [file ijms-26-04081-s001.zip]

Archive with 1 entries (1 files):
- ijms-3584169-supplementary.pdf
